# Supplementary material for: Global inequity creates local insufficiency: A qualitative study of COVID-19 vaccine implementation challenges in low-and-middle-income countries
Source: PLoS One. 2023 Feb 13;18(2):e0281358. doi: 10.1371/journal.pone.0281358 (PMC9925066; doi:10.1371/journal.pone.0281358)
Supplement: S1 File — (XLS) [file pone.0281358.s002.xls]

## Sheet: Geography
Response no.	q1_distr	q2_priority	q3_administration	q4_solution
1	Cold storage units	Lack of transparent decision-making process
2	-The shortage in COVID19 vaccine globally. -The cost of vaccines. -The distribution chain. -The geographical factors.	-The availability of the vaccine in good quantities. -The competing factors between different categories of population. - The abuse and favoritism in distribution.	-The shortage in manpower. -The medical supplies shortage. -The transport systems.	-Quick availability of the vaccines to these countries. -Financial support to purchase the vaccines -Clear system of distribution based on scientific bases priorities.
3	1. Pfizer cannot be a candidate for remote places due to cold chain issues. 2. Reach remote areas not breaking the cold chain for other vaccines beside Pfizer. According to my experience with Polio vaccination in Afghanistan and Pakistan no population will move from their villages/houses to get to a vaccination center. It has be done door by door. 3. Lack of safe roads/airports in remote areas.	1. Elder people shall be the first to get vaccinated but in societies where old people is very protected, will not easily allow to vaccinate their old familly members 2. Potential secondary effects or deads among vaccinated (elder people). That can jeopardize the whole campaign and might has a terrible reputational cost. 3. Borders permeability. Vaccination must be agreed sometimes with two or mo…	1. Recruit local social workers/vaccinators to convince population gettting vaccinated 2. Vaccination quality rounds to prove that vaccination has been really provided 3. Payment to the the vaccinators through reliable method (remote areas are a real problem according to my experience)	1. Instead of vaccinating the elders, protect them by vaccinatiing the younger people who have more mobility and can approach vaccination centers. Sell the vaccination for youngers as a protection for elders. 2. Work with social workers much more in advance for information campaigns. COVID dead is not obviuos (no bleeding, no vomits, etc.) so sometimes population does not fear what they cannot se…
4	1. Lack of domestic funding for vaccine procurement. This will limit a country's vaccine option only to those offered through COVAX facility. In case there is vaccine hesitancy in the country related to one of the vaccines offered though COVAX facility this may result in sub-optimal use of the vaccine in the country. 2. Insufficient cold chain capacity at the National and sub-national levels. 3. …	1. Insufficient data/information on the size of prioritized group/s leading to miscalculation of the required doses of the vaccine. 2. Lack of national capacity to properly address vaccine hesitancy may result in low uptake of the vaccine in priority population groups and due to short shelf life will lead to offering the vaccine to everyone who would like to get it. This might result in utilizati…	1. Insufficient cold chain capacity at the points of service. 2. Insufficient (number and capacity) vaccinators considering non-traditional target age groups and unprecedented number of beneficiaries. 3. Lack or insufficient capacity of the national immunization programs to effectively address vaccine hesitancy. 4. Inaccessibility of the health care institutions for elderly, people with chronic c…	1. Global community to negotiate with the manufacturers on possible reduction of the prices for LMICs (considering unprecedented scope and impact of the pandemic the vaccines should be considered as a public good with no or limited profit expectations). Another mechanism might be delaying payment for the vaccines procured directly from the manufacturers. 2. Countries to consider using mobile team…
5	acquisition, storage, administration roll-out and deployment of vaccine	Ethical dilemmas as to who should get vaccine first. Misrepresentation of health care workers as frontline workers when they are not involved in patient care. Identifying frontline workers outside healthcare workers.	limited pool of vaccinators poor access to vaccinators in rural areas poorly trained vaccinators or poor pharmacovigilance systems for reporting ADRs due to immunisation	Increase training and certification of vaccinators Transparent discussions as to the vaccine roll-out Improved government interventions to improve distribution transparency
6	Unprepared country infrastructure to distribute in mass specifically in adult populations Uncertainty of timeline of supply arriving to the country to enable preparation Poor pharmacovigilance systems	Countries do not have accurate census to enable any prioritization strategies especially in rural and remote areas Tracking of distribution on basis of prioritization Follow up to ensure 2 dose schemes are provided accordingly	Uncertainty of availability of vaccines. Procurement commitments versus availability and timeline Training of healthcare workers Communication and risk communication practices and preparation	More vaccines produced, approved and distributed from traditional technologies that can enable easier cold chain, storage and likely better safer profiles
7	1) Fragile supply chains in LMICs 2) Limited capacity for ultra cold chain needed for mRNA vaccines 3) limited buying power from many countries in LMICs depending on initiatives like COVAX 4) lack of a strong national regulatory agency to evaluate and approve new vaccine technologies (like mRNA) and manufacturing processes 5) Limited manufacturing capacity for Covid-19 vaccines in LMICs	1) Vaccine nationalism and vaccine hoarding by HICs causing lack of equitable access for those in need of LMICs 2) Insufficient mechanisms to identify groups (ie elderly those with co-morbidities) 3) Lack of transparent, accountable, and unbiased processes 4) Lack of universal health care - LMICs with strong private health sectors inherently cause inequity in access as only the rich will have acc…	1) Vaccine hesitancy 2) Lack of trust in health authorities 2) Lack of PPEs, other protective equipment for mass vaccination campaigns 3) Limited HR capacity in LMICs to roll out the vaccine	1) Strengthened supply chains 2) Expanding local/regional manufacturing 3) Strengthen community engagement to ensure input and trust of the local community 4) Strengthen universal health care in LMICS
8	(Area of greatest knowledge) - Ensuring sufficiency and consistency of vaccine volumes, including developing predictable in-country distribution under uncertainty. Highly dependent on data systems, operational capacity and operational funding; - Ensuring the safe (e.g. cold chain) distribution of multiple C19 vaccine types; - Managing expiry of products with short delivery timelines and/or narrow…	- Ensuring prioritized targeting of vaccines through service delivery models that are setup to prioritize mass immunization. - Under unstable supply, determining whether to reserve second doses or administer;		- Investment from donors to support operational funding for delivery (including direct funding to governments, or support to 3PLs or other actors) - Removing capex barriers such as cold chain, fleet and data tools so that countries can prioritize managing systems instead of working around resource bottlenecks; - Greater coordination at global level to ensure regular supply of vaccines to LMICs
9	Lack of organization Lack of vaccines Corruption Lack of infrastructure	Corruption Lack of infrastructure for communications Lack of clear objectives	Lack of organization Lack of communications Hesitancy	Transparency in all aspects (distribution, prioritization, and administration) Work on communication (vaccine safety and plans) Worldwide support to finance vaccination plans in all countries
10	lack of coordinated distribution across countries through several procurement mechanisms; distribution remains highly skewed towards high income and producing countries; lower income countries unable to deploy vaccines due to limited HR, financial resources or do so at expense of other primary care programmes	inequitable distribution accross different geographical areas, income and ethnic groups within a country	HR, cold chain, $ for training, communications, per diem	need clear global strategy for coordinated approach and to inform investments by both suppliers and financial institutions (that can support Lower income countries). need integrated planning efforts in countries
11	1- Low availability of vaccines in the global market for low-middle income countries. 2- Logistics (Cold chain) 3- Funding and talks with the vaccine producers.	1- Desagregated Information systems that do not include all the information from the population. 2- Political interests 3- Evidence-based decisions	1- Human Resources (vaccinators) 2- Logistics (cold chain) 3- Data management	Increase of vaccine production: Patent release to produce COVID-19 vaccines in labs with capacity around the world. Secure donor funding sources for the implementation of vaccination in low-income countries More equitable distribution of the vaccine among countries, regardless of their purchasing power
12	- Manufactures available (number, location) - Vaccine availability (time, number of doses) - Criteria used for deployment decision -	- Political decision decision rather than technical-ethical-epidemiological decisions - Criteria used for prioritization	- Weak health systems - Lack of strong regulatory system - Poor health budget - Lack of access to technology (e.g. registration of doses administered)	- Equitable distribution of doses - Global prioratization of population that must be vaccinated first - Identify gaps (population yet to be vaccinated) among health care workers
13	acquisition storage equity finances	equity	Corruption Inefficiency Fragmented healthcare systems	Centralised system Accountability Monitoring and evaluation systems in place
14	Access to vaccines due to inequitable distribution by Responsibility of national governments to their own populations is incompatible sometimes with global solidarity Lack of progress on decolonialization leading to economic inequity	Local priorities Local technical capacity Political will	Health system and capacity weaknesses Private/public sector and access issues Information/data management	Decolonialization of public health Increased political will Rebalancing of global power relationships Enhancing investments in vaccination at all levels - prioritization, policy, research, production capacity, immunization system capacity, communications, data and information systems, political advocacy
15	Well-informed microplans given that current target population is not often targeted. This will also affect estimating vaccine use and wastage Not having an agile info system that allows redistribution of vaccines according to needs In some cases, financial resources to mobilize people and supplies	Desegregated data to estimate who/where are the persons that need to be prioritized Some people/groups may pose pressures to prioritize on the basis of socioeconomic status, politicians, etc	Enough trained vaccinators Well-organized vaccination sites that allow observation of vaccine recipients	Maybe emergency declarations that facilitate moving things in a more agile manner and with more flexibility than usual procedures Operational funding from donors when needed
16	Cold chain and logistics, particularly mRNA vaccines Inequity in availability of vaccines, between countries Inequity of availability of vaccines, within countries Lack of platforms for delivery of vaccines to adults in many LMIC	Vaccine nationalism The tension between highest risk of death vs highest risk of infection and transmission groups Appropriately considering groups that are crucial for economic recovery in specific countries, e.g. Mariners or tourism industry in small island countries Inequitable policy making.	Cold chain breaches compromising vaccine potency Health worker hesitancy Adequate training Health infrastructure to reach older age cohorts in LMIC	Thermostability of mRNA vaccines Accelerated Micro-array patch development for delivery to difficult to reach groups, e.g. marginalised, hard to reach, older age cohorts. Scaling up global mRNA vaccine production facilities
17	1. Type of vaccine used will decide the challenges like Pfizer will have cold chain issue 2. Availability of required vaccine 3. Vaccine wastage 4. Microplan and client identification	1. Registration and prioritization of client 2. Vaccine supply 3. Vaccine storage and transportation in right temp as most of them do not have VVM 4. Communication of time and place of vaccination 5.	1.Overcrowding and seating arrangement considering Covid-19 infection prevention 2.Compliance of Covid-19 appropriate behavior 3. Having enough space, ventilation and volunteers , security staffs and health workers	1. Micro planning 2. Appropriate Client communication 3. Ensure good cold chain system 4. Availability of vaccine
18	cold chain	vaccine advocacy is needed	health system	1. reduce the cost 2. vaccination campaigns by societies
19	1. Access and availability of vaccines to low and middle income countries has been grossly inequitable. 2. The over-all global manufacturing capacity has been constrained to scale up production of vaccines in the acute stage of the pandemic. 3. The new technologies and platforms, such as for example mRNA requiring ultra cold-chain will be challenging in low-resource settings and for hard to reach…	1. WHO guidance to countries is to prioritize health care workers and the elderly and adults with co-morbidities to attain two key public health goals in the context of the COVID-19 pandemic: a) to prevent overwhelming of the health care system and b) to prevent severed disease and deaths among the elderly and adults with co-morbidities. However, governments in LMICs make political decisions on p…	1. This is the first vaccine to be deployed to cover large populations and this poses issues on recruitment and adequate training of vaccinators, ensuring that no programme errors are committed; 2. Since these are new vaccines there is a very high anxiety on safety and AEFI among health providers and the public, affecting vaccines uptake ; 3. Capacity of the system to identify, detect, and provid…	1. A strong national deployment plan , with prioritization based on public health goals with support from highest political level. 2. System preparedness for all of the aspects of vaccination, including a well-planned service delivery mechanism that will not miss hard to reach areas; logistics and cold chain; and a strong system for surveillance and management of AEFI's 3. A strong regulatory sys…
20	1.Global shortage of COVID vaccines aggravated by some developed countries contracting and hoarding supplies. 2.Significant inequity of access to COVID vaccines 3.Lack of health infrastructure for adult vaccination in many LMICs 4.Cold chain requirements of mRNA vaccines	1.The prioritisation framework prepared by WHO may not be followed or adhered to. 2.Important vulnerable populations may be overlooked or neglected. 3.Influential persons or sectors may use their influence or connections to jump the cue for vaccination.	1.Lack of an infrastructure for adult vaccination means significant additional costs 2.Health staff responsible for childhood vaccination are involved in COVID vaccination and EPI coverage falls with risk of measles and other outbreaks. 3.Misinformation, mistrust and inadequate communication leads to significant vaccine hesitancy and inadequate vaccine coverage.	1.Stronger, better coordinated advocacy for preparedness and greater equity of access to vaccines 2.Systematic strategic approach to supporting countries to strengthen their vaccination systems 3.Strategic approach to developing the capacity to develop, research and manufacture vaccines in more LMICs on a regional basis 4.International framework agreement that assures that all countries have equi…
21	1. To get Vaccines as we don't have our own production 2. Cold chain for vaccines which require very low temp 3. Funding	1. High demand of vaccines in community- doesn't want to wait. 2. Influence by the leaders to break the prioritizing criteria for their close ones. 3. Scarcity of data about the priority groups	1. Fear in the community about new vaccines 2. Risk of covid transmission at the vaccination Centre 3. Scarcity of Human Resources 4. Limited capacity to deal with AEFI 5. Pharmacovigilance	1. Strong advocacy and social mobilization 2. Resource allocation by the development partners 3. Immediate capacity building of low and middle income countries
22	1. Nationalism from developed states to allow LMIC countries to get access to vaccine (export constraints) 2. Proliferation of many vaccines from different sources with less visibility 3. Short shelf-life of the vaccines plus their temperature sensitivity that complicates the supply planning and distribution 4. Weak regulatory systems including pharmacovigilance to provide strong safety data	1. Political influence on who should be considered "priority" 2. Communication management especially during this social media where there are a lot of rumors around the vaccines (vaccine hesitancy) 3. Systemic difficulties to identify and get to all the priority groups within the timeframe	1. Vaccine hesitancy (even from the same vaccinators/healthcare workers who should encourage the general population) 2. Uncertainties over the long term safety of the vaccines 3. Less prioritization of other health programs/essential services as the attention will be more on COVID-19 vaccine 4. Vaccine used as a political tool rather than a public health intervention	1. The developed countries should practice what they are preaching: we will only be protected if everyone in need has equitable access to the vaccines. Nationalism over vaccine during a tough time like this is not helping 2. A strong communication strategy should be developed by both regulators, academia and national public health agencies to counter a growing trend for rumors and to mitigate vac…
23	Insufficient access to doses; Insufficient access to funding; Microplanning for dose distribution
24	Understanding of the population on lack of supply Logistics	Identifying persons at risk Equity considerations with respect to those ineligible	Safety follow-up Expiry of vaccine and therefore ensuring it can be delivered	Coupling COVID vaccines with other interventions (not a vertical intervention)
25	- Acquisition will remain the main bottleneck for L&MIC. - Vaccine choice is often opportunistic, lack of stringent NRA's In-country distribution and logistics will be much less of an issue, with all the recent investments to allow for introduction of new and underutilized childhood vaccines and HPV.	- Potential prioritization of less vulnerable, more connected populations and groups over health workers and older adults, - Lack of previous experience with targeted public health interventions for many of the priority groups, and thus no rehearsed strategies to reach them - No quantifiable targets for health workers, people with pre-existing conditions etc. - Equity issues (geographically, ethn…	Hesitancy and the risk profiles of the vaccines that are being used in L&MIC. The perception that high income countries use "premium" vaccines compared to the vaccines being used in L&MIC	- Massive scale-up and acceleration of production is the only way out. Dose-sharing is an idealistic idea that isn't realistic until HIC reach high uptake, and even then the needs for boosters and reformulations may be such that L&MIS are always a bit behind the curve. - Expansion and broadening of production capacity through technology transfers may be needed.
26	Lack of planning, storage infrastructure, and access to the vaccines	Politics and bureaucracy	The bandwidth of the healthcare employees and incentives to work extra	Have a transparent system that is digital and strong public-private for implementation phase
27	Inability to purchase effective vaccines on a timely basis due to economic constrains; dependence on vaccine donations; absence of ultra-cold chain storage for mRNA vaccines; concerns of power-cuts to preserve purchased vaccines	Inability to compete with High income countries on vaccine acquisition; have to wait to acquire vaccines since access to vaccines appear to be on a first pay, first served basis; absence of quotas to high income countries so that they can purchase more than what they require for their population.	Many LMICs already have established vaccination campaigns. Provided that these countries can have access to vaccines, administration would not be an issue.	Support infrastructures to enable groups of LMICs to establish regional vaccine production facilities that can provide quick and easy distribution of vaccines to the region; waive intellectual property rights so that vaccine production is not monopolized by high income countries; review GMP requirements and regulatory requirements so that LMICs can start producing their own vaccines with minimum …
28	cold chain capacity; complementary equipment; injection safety; ability to safely deliver vaccines to points of care ; traceability of products	health facilities without sufficient capacity; insufficient health work force; vaccine hesitency.	injection safety; patient awareness; AEFI managagement; sharps waste management	rigorous attention to injection safety and waste management; supplemental cold chain capacity with a vision of repurposing to a broader cold chain approach; mobile vaccination installations to reach rural people
29	- registration and liability & indemnification issues - cold chain requirements - logistics in relation to short shelf-life	- reaching out to populations normally not reached by preventive programmes, eg older perons - identification and targeting of other high risk populations - avoidance of special treats for privileged populations	- a functioning pharmacovigilance system - availability of qualified personnel - false-proof immunization certificates and record-keeping	- A transparent decision-making process involving established and credible entities, such as NITAGs - Transparent communication and simple tools for the populations to be informed and to register - Dedicated HR planning
30	Global shortages that harm the poor Vaccine delivery systems for adults Vaccine acceptance	Privileges leading to people jumping the queue Identification of denominators of target populations	AEFI surveillance Vaccine acceptance Coverage measurement	IA 2030 lifecourse immunization System strengthening Local production IP work
31	1. Delay in receiving vaccines through COVAX 2. Difficulty in selecting vaccine types 3. Storage and distribution of vaccines in -70 or -20C (will limit the vaccine choice)	1. Prioritization of groups for vaccination may not be easy except for health care workers not only in LMICs but also in HICs. 2. Prioritization of vaccination should be decided by NITAG. WHO and Global health partners could provide the support in this process in LMICs. 3. Vaccine logistics issues will have also impacts on prioritization	1. Weak AEFI surveillance and national compensation programme 2. Reaching out all target population by various means 3. Ensuring vaccine quality (maintaining cold temperature) 4. Training of vaccinators and related health care personnel	1. Strengthen partnership of WHO and global health partners with HICs to ensure distribution and delivery of vaccines (including donations) 2. As a long-term plan, all continents including Africa should have local vaccine production capacities. Full utilization of DCVMN (Developing country vaccine manufacturers network) is also needed. 3. WHO and partners should work with LMICs to ensure that AEF…
32	I am writing my answer based on my observation and analysis of the COVID-19 vaccine distribution. The process was not transparent. Storage of vaccines requiring ultra-low temperature is a challenge for many LMICs.	- Health decision-making is often done by 'administrators' instead of health experts. - Prioritization based on political considerations instead of epidemiological and demographic considerations. - Frequent changing of the prioritization criteria gives mixed messages and creates mistrust.	Even with a good distribution system for EPI through its community health workers (the government health workers known as the Health Assistants). for unknown reasons the government resorted to facility-based COVID-19 vaccination. The urban middle class is happy now, at the cost of the rural vulnerable population. - Vaccination drive should be preceded by community mobilization and proper communic…	- Engage the scientific experts in decision-making - Be transparent in decision-making and information sharing. - Engage with eh community forces, including the social, cultural, religious, and political forces.
33	Availability of vaccines Local Production Quality of vaccines for these countries	saving lives of eldery and comorbidities allowing poor people to work protect people in essentil sevices	having vaccines and seringes reach out remote areas resistance to vaccination	having enough vaccines select good vaccines to rolling out convince everybody how good are vaccines
34	health systems issue competing priorities funding, especially domestic funding	national decisions on local priorities possibility to steer nationally, supported by advance planning	lack of proper surveillance systems lack of proper pharmacosurveillance systems supply chain issues	information for advance planning national ownership
35	- some of the vaccines require unusual storage temperature, e.g ultra low temperature - for most of the vaccines the packed volumes are not known until last minute - none of the vaccines have vial monitor (VVM) - short shelf life of the vaccines	- covide-19 vaccines are supplied/available in very small quantities and in different vaccines to cover the needs for first and second dose of identified priority groups - donation/allocated quantities are decided without clear expression of needs or based on generic assumptions -	- some vaccines have unusual administration requirement, e.g. calibration of injection syringe (0.3ml vs 0.5ml); dilution of liquid vs freeze-dried; - some vaccines have different vaccine formulations for first and second doses, with associated same formulation being administered twice. - most vaccines required two doses and therefore generate double amount of injection waste per target.	- a vaccine for pandemic response should be accessible, easy to administered and generate minimal waste. - ensure all vaccines storage requirements to be accessible, -20C; 2-8C or +25C- - communicate well in advance the operational characteristics of the vaccines to guide planning /preparation of deployment operations
36	- availability of vaccine to distribute (availability of currently authorized vaccines, as well as new vaccines) -cold chain (where relevant) -communication/outreach to explain vaccination to communities	-interval between doses, or if single dose may by itself have adequate efficacy (this knowledge would allow prioritization between giving more people 1st doses or half as many people 2 doses) -Deciding whether to maximally target those at greatest risk of disease/death vs. those most likely to transmit virus to others -reducing the likelihood or perception that social status plays a role in acces…	-coordination of multi-dose regimens (where single-dose regimens have major advantages) -communication -follow-up (e.g., observation for anaphylaxis and any other pharmacovigilance) -making sure that prioritization plans are followed	1. Get more vaccine- if supply ceases to be an issue then prioritization also becomes unimportant 2. Public communication about vaccination programs 3. Obtain data that could support 1-dose regimens or use of vaccines with other deployment advantages. 4. Modelling
37	regulatory harmonization infrastructure export/import harmonization	stability/shelf life no of doses immunization route	vaccine storage conditions communication/education lack of systems to record traceability	harmonize regulatory agencies decrease export/import hurdles single dose vaccines preferred
38	global/ regional level- little shortage of financing or support available, but coordination between government and donor/ bilateral partners, including geopolitical considerations local/ domestic level- major difference in capacity between state/ provincial governments for roll-out e.g. infrastructure, logistics (e.g. remote islands), HR/ vaccinators, training for tracking/ surveillance etc.	balance between equitable distribution across the country e.g. not only to those individuals or corporates who can afford it, and to those who needs it most first e.g. frontline workers, high risk individuals etc. who are usually clustered at capitals	vaccine hesitancy- overcoming misinformation and rumours, particularly around AEFIs, as we see low immunization rates in many developed countries too. vaccine shopping- risking delays in getting immunization and reaching herd-immunity. The justifications are usually not scientifically-based e.g. waiting for WHO EUL, but for ease of acceptance for travel to certain destinations, waiting to see mor…	WHO/ UNICEF continue to have strong influence at the regional/ country-level, and can further strengthen their messages on vaccine development, approvals, debunking rumours, and/or a central portal for all available evidence so the public and even governments can access, reference, and make their own informed choices. Many LMICs do not have an established in-country WHO/UNICEF office/ focal point…
39	early access to supply; high throughput capacities when reaching steady volumes of supply; vaccine hesitancy and equity challenges throughout the entire rollout period will be a challenge	balancing targetting of vaccines for high risk with high program complexity and pressure from other groups who want the vaccine versus going with broad vaccination age ranges for simple, fast rollout but risking imbalance of vaccine use (eg, lower risk getting vaccinated before higher risk)	priveleged people will get vaccine before people who need it, further exacerbating inequities; risk communications especially with different vaccines with different safety/efficacy profiles and effectiveness vs variants; multiple vaccines (from mRNA to live vector) will complicate rollout for systems and people	1. support countries right now to start planning for high throughput in Q3/Q4 2. support greater efforts to solidify vaccine demand at individual level. 3. expand use of digital tools to help with planning, administration and follow up
40	1. speed of vaccine delivery to countries and within ocuntries 2. program readiness for adult immunization	1. within country equity **** 2. politics 3.lack country data on COVID risk profiles 4.lack of data :who has and has not been immunized, where are high risk	1. few have adult immunization programs across life course in place 2. many routine imm workers have been pulled away for COVID non immunizaiton issues	1. strengthen primary care and link to this 2. for COVAX vaccine - demand equity evidence - CSOs , outreach etc 3. rapid training HCP to give COVID vax 4. grow data collection
41	-Need to alter typical "trickle down" (central-regional-district-health center) distribution and adapt as priority target groups shift -Information management systems (benefit from adapted--beyond EPI-digital systems) -Reaching adult target populations -Cold chain--equipment quantity and, locations, temperature range, etc.	-Deciding which populations may never be eligible for vaccine (children, young adults) due to lack of supply, lack of financing, or cost-effectiveness and other health priorities. Goes beyond pandemic period to what routine situation will look like. -Protection of vital services (health workers, government, military, etc.) v. those most likely to die (elderly) -Where there is some choice of vacci…	-Insufficient human resources leading to slow uptake and disruption of other services -Appropriate and timely training -Tracking of who has received vaccine and vaccine coverage -Pharmacovigilance- can be very weak in some countries and is particularly vital in this setting	-Additional financing for systems--not a solution, but essential to implement many solutions -IT infrastructure for supply and health-developed to meet pandemic need and beyond -Willingness and ability to "re-think" and evolve existing system structures (supply chains, pharmacovigilance, surveillance, etc) for a better new normal
42	1. The availability of vaccines to reach the coverage target within a one-year timeframe 2. The logistic chain 3. The availability of trained healthcare workers to deliver the vaccines	1. Vaccine hesitancy among target population 2. Accessiblity of vaccine delivery facilities to target population 3. Availability of vaccines appropriate for elderly and people with comorbidities	1. Availability of complete and accurate data of target population 2. Reaching population in remote areas 3. Ensuring adequate financial support	1. Public-private partnership for vaccine financing and delivery 2. Building capacity for vaccine production in large low- and middle-income countries 3. Independent monitoring and evaluation
43	Financing Access to supply CCE capacity	Country context for prioritization Vaccine hesitancy	service delivery financing HR capacity disruption to other essential health services	Fiscal space capacity and prioritization of health budgets Support for CCE and service delivery to support mass distribution of vaccines Bilateral deals are further constraining the supply challenges to LMICs
44	cold chain, vaccine hesitancy, access
45	- Logistics and supply chain - Human resources/ nurses/ doctors - financial cost of COVID-19 vaccination	- political commitment and prioritization - Social acceptability, and vaccine confidence -other political and social priorities such as internally displaced populations, terrorism, etc	- availability of health workers - competing priorities with other vaccine programs - vaccine logistics- such as syringes, transport, etc (same as above)	- combination of COVID-19 vaccination with other health or social intervention - social mobilization/ community sensitization - COVAX and other international support mechanisms to national programs
46	The first has to do with the availability of vaccines itself. This issue is particularly salient of smaller LMICs which may not be in a strong position to negotiate with global suppliers. Second there is the logistical challenge of being able to vaccine the entire (or most) population quickly. These in turn are availability of data (national roster of population, comorbidities, etc.), lack of col…	The elite capture of vaccines, regardless of whether there is adequate prioritization or not is the biggest challenge. Recent "vaccinegate" events from Latin American countries have also lead to an erosion of trust in governments and institutions. For the prioritization exercise itself, the high-level grouping is not the hard part. When it comes to operationalizing vaccination, the lack of a cent…	Communication about vaccine safety, efficacy, etc. to generate demand is crucial and one area that countries may be underinvesting in. In particular, although there will always some preferences among the population, it is important for governments to be able to "market" whichever vaccines that are available. Following demand generation, another key issue is follow-up on part of the vaccine recipi…	Multi-sectorial coordination - between ministries of health, communication, transport, security institutions, etc. - is most important to overcome the challenges described above. In countries where MoH capacity is weak, the formation of task forces at the centralized or executive level could also help. Similarly coordination with multilateral institutions could help overcome many problems for cou…
47	Reliability of supply Accurate quantification Thermostability	Mapping populations Moving through prioritization stages when vaccine supply allows Communicating rationale	Risk communication Generating demand Avoiding detriment to other essential services	Greater country and regional engagement in COVAX etc planning Great use of social media in demand generation Accurate transparent communication on supply
48	. Access problems to dispersed areas due to security issues, fuel shortages, difficulty in obtaining permits from the authorities and roads in poor condition. - The capacity of the installed cold chain is not enough to cover the requirements of biologicals, especially freezers, because most of the biologicals of the national vaccination programs are stored in refrigerators and not in freezers. - …	- "Political" criteria for the distribution of vaccines, especially in territories politically opposed to the national government. - Monopolization of the purchase of vaccines by national governments, which prevents local governments and the private sector from making direct purchases from producers. - Deficiencies in the characterization of the population, especially due to the lack of quality a…	-Inadequate management of the cold chain, which includes purchasing, maintenance, training of human resources, etc. -Deficiencies in the epidemiological surveillance of ESAVIs, due to legislative, administrative, operational and technical aspects. -Lack of implementation of risk communication strategies that respond to the needs of the population and resolve their concerns and fears regarding the…	-The issue of access to vaccines in low- and middle-income countries should be considered as an issue of global interest in order to guarantee sufficient funds to guarantee the implementation of national vaccination plans / programs that respond to the needs of the most vulnerable populations -Inclusive purchasing mechanisms must be generated that allow low and middle-income countries to access b…
49	- Systems and protocols for tracking and monitoring the distribution of vaccines and other key supplies are not appropriate or in place - Storage and cold chains, and related logistics issues - Training of the large number of vaccinators needed to deploy vaccines (not sure if it falls under distribution exactly, but very relevant)	- Lack of well-functioning information systems may hinder identification/quantification of target groups - Lack of a plan in place to generate public confidence, trust & demand for COVID-19 vaccines to address demand & hesitancy issues (again, not sure if it falls under this category exactly, but relevant)(again, not sure if it falls under this category exactly, but relevant)	- Lack of vaccine safety system in place - Information systems and monitoring tools to register the vaccinated and follow up for second dose are lacking - Trained human resources are insufficient or lack accurate data on human resources available - IT Infrastructure, including communications and internet connectivity to register vaccinations is inadequate	- Governance and coordination are foremost relevant as an overarching requirement - Going through the exercise of developing an NDVP matters too
50	global inadequate supplies lack of cold chain for storage and distribution lack of trained staff	For economic benefits ,political leadership select productive age groups for vaccination poor awareness programme in the community Difficult to access older age groups	lack of trained vaccinators poor monitoring and investigation of AEFI accessibility for vaccination sites	training of HCWs-preparation of a training plan to train all FHCWs Strengthening cold chain systems storage, transportation and temperature monitoring training of clinicians on AEFI and sentinel site reporting system well planned.communication strategy
51	Lack of cold chain (cold boxes &carriers. Rural areas will be nonprioritized due to a lack of refrigerated cars Lack of technology for online appointments to do the distribution	Prioritized groups will be unfair if the public policies don't take into consideration the fragility and vulnerability of minorities such as indigenous communities.	Lack of vaccinators well trained not just for vaccination but for doing previous screening about contraindications	To do a micro-plannification based on local needs for all priority groups and to choose the best practices and solutions accordingly. To redirect COVID19 funds to strengthen primary care health services for the routine immunization programs. To invest in social communication to increase social acceptance and confidence on vaccines
52	- Unequal geographical access to health services and distribution infrastructure, such as cold chain (rural-urban divide). - Storage capacity is often limited and poses challenges when large number of doses must be stored - Challenges in accessing the global vaccine market, particularly significant for small countries and for countries with more significant financial constraints	- Difficulties in achieving successful communication and transparency about vaccination plans and prioritization decisions, and to manage expectations among different population groups. - It is key to ensure inclusion in vaccine prioritization while following evidence based criteria. COVID-19 vaccination risks increasing existing inequities between and within countries. - Migrants are particularl…	- Challenges related to communication efforts to reduce vaccine hesitancy among all population groups - Unavailability of human resources to carry out mass vaccination programs - Fragility, conflict and violence contexts - Problems related to governance aspects, including lack of trust on health systems, elite capture, etc.	- Coordination between countries is key to mitigate challenges in vaccine distribution, prioritization and administration, particularly in border areas with a high volume of international travel. - Carrying out surveys and dialogue with the population to understand forces driving vaccine hesitancy can help better design interventions to reduce it. - Digitalization of information systems can help …
53	1. Acquisition is difficult, as have limited options to purchase due to global shortage and depends on supplying country/manufacturer 2. Currently we had to stop vaccination of 1st dose to ensure vaccination of 2nd dose, as we have shortage of vaccine 3. Vaccines which require ultracold storage temparature is difficult to consider for LMICs for inadequate ultracold storage arrangement. So option …	1. we prioritized frontline workers (e.g. HCW, law enforcement worker, media personnel, teacher, City corporation staff etc) and adult aged 40 years and above 2. We couldn't calculate the estimated population precisely in each priority group due to lack of data 3. As there is limited data for comorbidity, we failed to consider comorbidity for prioritization	1. Considering many still unknown regarding the safety of the vaccine, we arranged for facility based vaccination program 2. We are using an Apps for registration for vaccination which require internat connection and know how, might be difficult to use by the marginalized and people from low socio-economic class. So their participation in the vaccination program might be low 3. We have a passive …	1. Country is trying to contact different vaccine manufacturers for technology support for in country production of vaccines, if successful can be one way for ensuring vaccine supply 2. If enough vaccine supply can be ensured, then more vigorous community engagement program can be take to increase vaccination coverage 3. Spot registration approach can be taken to overcome difficulty in online reg…
54	- inadequate infrastructure (cold storage, transportation, electricity, etc.) - lack of trained logistics personnel - rigid policies that do not adapt to changes - interference by politicians or untrained bureaucrats - poor information systems	- politicization of the process - lack of adequate data for making informed decisions - uncooperative patient population	- obtaining sufficient vaccine doses - obtaining adequate supporting supplies (e.g., syringes, swabs, etc.) - having enough trained personnel to administer vaccines - managing the logistics of distribution, delivery and scheduling - tracking of patients (both before and after vaccine administration) - managing information/database systems	- centralize all planning; have a UNIFORM system/policy/process across the entire country - recruit and train personnel in SPECIFIC aspects of the larger system (e.g., actual inoculation, storage and logistics, data management, outreach, etc.) - plan for both early stages when supplies might be on the low side as well as later stages when the problem might be finding people rather than supplies
55	Availability, costs, refrigerating conditions, accessibility to rural dispersed population	Mobility, vulnerability, work force, educators	information/communication, transportation, acceptability, reaching the rural population	global availability, decreasing the cost, understanding hesitancy, strategies to increase acceptability, rural/local vaccination centers, transparency, systematic evaluation of coverage
56	i). access to vaccines - dependency on donation/procurement from manufacturers ii). cold storage facilities at subnational levels iii). unreliable power supply to maintain integrity of cold chain iv). availability of vaccine delivery materials- needles, syringes, cold packs	i). failure to adhere to set priority groupings during implementstion ii). unreliable data on population groups iii). inaccessible areas due to - conflict or terrains	i). overlap in functions among tiers of government leading to poor and uncordinated implementation ii). lack of public trust in government	i). improve accountability and transparenc to enhance trust in government ii). use traditional leaders- civil/religious- to reach the community iii). reach populations at grassroots with indigenous messages in langauge
57	availability of vaccines affordability of covid 19 vaccines sustainable funding for vaccines sustainable funding for programmatic activities	scare information at subnational and local level	sustainable funding for programmatic activities including cold and supply chain public confidence in vaccines	Partners supporting funding for vaccines and programmatic areas considering the most affected countries. Extensive social communication from all levels: global, regional, countries and local level
58	* Inequity in the global distribution * Failure of of global initiatives, such as COVAX, included the lack of transparency in their management. * Limited data on vaccine and their production by manufactures of emerging countries (e.g., Russia)	* Unless a country had previous experience in vaccinating priority groups (as Latin America had for HCW, elderly and people with underlying conditions for influenzas), it is difficult to start from scratch in an emergency * As with all other vaccines, reaching vulnerable groups (e.g., rural and peri-urban areas, people living with incapacities, indigenous populations)	* As for HIC, vaccine hesitancy is an emerging issues also in LMIC * Otherwise, they are the same as for other vaccines (e.g., underserved areas, administrative barriers, etc.)	* The most important issue is the national access to vaccines and that will probably lead to rethinking completely the national/regional production of vaccines (no longer dependence from other countries) * Continued strengthening of immunization services in "peacetime" * Regulation of social media to prevent vaccine hesitancy
59	This is not my area of expertise so I prefer not to comment.	1. Communicating to populations transparently and proactively about vaccine supply situations (both ahead of time and as situations change). 2. Communicating to populations how priority groups were determined, and why, so that a) priority populations understand when and how to access vaccines; and b) trust is built or maintained with the general population while they wait their turn. 3. Understan…	In order to administer doses, you need people to be willing to be vaccinated! 1. Understanding and addressing barriers that priority populations may face in accessing vaccination services - whether those are cultural, physical, etc. 2. Hesitancy from health care workers about COVID-19 vaccination, which may lead them to delay or decline being immunized, or prevent them from recommending that thei…	1. Engaging with communities is absolutely critical, so that their voices, concerns and perspectives about COVID-19 vaccination can be heard, understood and addressed. This is especially important for communities with less trust in immunization or the systems that support it, which can include ethnic and racial minorities, migrants, and others in vulnerable situations. 2. Engaging in social liste…
60	(1) reaching adults for vaccination; (2) setting up vaccination sites in remote areas; (3) dealing with preferences for certain vaccines based on perceived side effects	(1) unclear epidemiology/burden, especially as COVID variants pop up; (2) connecting high risk groups with health care programs		(1) LMICs have a strong history of using SIAs in children, this can be a blueprint for adults; (2) training a variety of individuals - nurses, pharmacists, community health workers - to administer vaccines
61	- strength of health system to deliver - appropriateness of vaccine to the be delivered to the population - availability ( global demand is high)	- availability of vaccines - demographics and impact of disease - strength of health care system in country and capacity to deliver vaccines at scale/ speed	- scale of delivery needed - post vaccination monitoring / evaluation - supply logistics	- long term sustained support and strengthening of health systems - moving away from vaccine nationalism towards vaccines equity: financial support from COVAX now and HIC to dose sharing with HIC etc - making sure that the Vaccines research & development is linked to delivery and the end user to ensure that the vaccines can be delivered to LMICs at an affordable price
62	May not get sufficient quantities of vaccines in time to cover high risk populations in low and LMICs. Difficulties in transportation of vaccines - lack of infrastructure- hard to reach areas Political instabilities - internal conflicts - safety Concerns and interruption of services Covid infections - lock down and home stay etc Inadequate cold chain capacities	Lack of reliable demographic datas - age , occupation etc Lack of reliable transportation- poor infrastructure - hard to reach areas Political pressure - to give to population not in higher priority	AEFI especially severe one ( may be coincidental) that can make vaccine hesitancy Inadequate manpower and equipments to administer large populations Ineffective or inadequate communication for vaccine demands and confidence	Political stability and commitment Adequate timely supply of effective COVID Vaccines Proper control of COVID epidemic Improvement of manpower , cold chain and infrastructure Effective communication strategies for vaccine acceptance
63	- planning - trainned staff - equipment and facility - operational funds - monitoring and supervision - management procedures including recording, reporting and monitoring, etc	- low income family, urban poor, - remote areas with poor tranportation - mobile populations	- staff training - good planning - adequate staff - supervision - prepared for AEFI	- strong politic commitments - multi sectoral coperation and coordination - social mobilization and communication - planning and management
64	1. Access to remote areas due to lack of infrastructures or security issues. 2. Rejection of the population to receive the vaccine due to rumors, traditions, etc. 3. Cold Chain constraints (lack of equipment, storage, electricity ...)	1. Health Staff 2. Population with highest risk to develop severe COVID with complications due to co-morbidities identified 3. Crowded areas (cities, refugee camps, etc...) according to highest Attack Rates.	1. Two doses in mobile populations is a real challenge (displaced, refugees....) 2. If vaccination not equally distributed risk of corruption with the "underground market". 3. Ensure a correct and efficient awareness campaign with special interest to the population with a lower cultural level	1. Awareness campaign targeting all different communities inside a population X (not possible to have same approach with educated people or illiterate // city or villages, etc...). 2. Try to analyse immunity impact of administrating 1 (or 2) doses versus deployment / access/ cold chain / etc... challenges
65	Number one overall is infrastructure - by that I mean roads, electricity, and facilities. Two - staffing and this is two parts, first are they paid and second is can they deliver q	Political burden - is COVID a problem that the general populace is concerned about and building on that or because of that is it a problem the concerns the authorities. In most places I've worked the immediacy and the burden of COVID are not nearly as pressing as many other issues.	Aside from quality of care mentioned above the biggest issue is demand. The population consumes quickly and easily information on vaccine that may be negative; however, more important is how pressing is covid in terms of survival needs. It's not as burning an issue to many as providing food and shelter.	Each situation is unique, there are broad themes but I don't have anything new to say. It is all interlinked poverty/ education/ transparency. Each country is slightly different and for that matter regions in countries are different.
66	1. Cold chain requirements 2. Matching supply to demand at each vaccination site/quantification 3. Supply disruptions during planned rollouts	1. Pragmatic prioritisation (e.g. age -based) in the face of requests from specific groups (other than healthcare personnel) 2. Enabling registration of priority groups in an ordered fashion (e.g. online, where access to such channels is not universal) 3. Managing cold chain requirements in addition to prioritisation (e.g. where vaccines moved from ultra-cold storage have to be used in a limited …	1. Sufficient trained vaccinators 2. Effective counselling on expected adverse events following immunisation (AEFI) 3. Ensuring that unexpected AEFIs are rapidly reported and acted upon (especially VITT)	1. Engaging both public and private sector resources in a co-ordinated rollout 2. Using ICT where possible, but also enabling on-site registration and prioritisation and m-Health options 3. Communicating clearly that a choice between vaccines is not possible, and that a vaccination centre is likely to offer only one vaccine (based on cold chain requirements)
67	Funding challenges---acquisition Storage at very low temperatures especially in rural areas. Deficiency of thermolabile equipment Deployment to rural areas--challenge maybe transport and maintaining the cold chain.	Older persons prioritized, but vaccine hesitancy, EVDS registration--not familiar with technology . Access to vaccination site, challenges for older folks. Younger individuals : Denial--that they can contract COVID 19 infection. Lack of will to vaccinate. Do not classify vaccination as a priority.	Skilled staff Access to vaccination sites. Poor organisation of vaccination site. Social distancing not adhered to---super spreader.	Education on vaccine hesitancy candidates. Increase funding for appropriate equipment for storage of vaccines. Train staff and fast track permits . Task shifting can also assist. Provide transport from rural areas to vaccination sites in the city [ unless rural areas can be accredited to vaccinate with proper equipment for storage of vaccines]. Simplify registration process for older folks. Clini…
68	- Poor cold chain infrastructure - Weak distribution chains - Insufficient budgets to purchase vaccines and supplies	- Politization of immunization campaigns - Poor capacity for organizing immunization campaigns - Ensure that the appropriate groups are considered in the prioritization	- Lack of adequately trained personnel - Lack of electronic immunization records - Abscence of pharmacovigilance systems	- Strengthen in a comprehensive manner immunization programs at all organizational levels - Have participation of WHO/UNICEF regional offices - Invite participation of NGOs and watchdogs to ensure transparency
69	Availability of vaccines, program design and priority groups allocation, cold-chain requirements and security	Good epidemiological evidence, mortality rates by age and sex, development of a prioritization map acoording to the previous two	Logistics, cold chain requirements, registration system, appropriate facilities, strict adherence to the approved plan	Planning, training, purchasing and distribution, security
70	Reaching zero dose children and their families Reaching under-immunized populations Inequity of vaccine distribution between HIC versus LMIC	Jumping the line Getting the vaccine to those who are prioritized Vaccine hesitancy in prioritized groups	Need to use developing technologies to make administration of vaccines easier Accurately documenting who received vaccines Getting second dose into those who get vaccine	Creating enforceable and binding agreements for equitable distribution of vaccines between all countries. Studies are needed to determine if needleless technologies can be used to effectively immunize people (e.g., canCOVID-19 vaccine given by the intradermal route?) Removing legal obstacles to transferring various vaccines technologies to LMIC so that they can produce COVID-19 vaccines.
71	Storage especially the temperature requirement supply chain issue (cold chain) logistics for hard-to-reach areas	targeting the vulnerable group reaching to hard-to-reach areas motivating the prioritized group	--hesitancy among the population --lower risk perception of diseases --engagement of all stakeholders	--coordinated plan --involvement of all key stakeholders --massive awareness campaign --targeting all segments with relevant tools or methods or campaign
72	Availability Price Selection of right vaccine	Availability Purchasing capacity of people Lack of participation among common people	Availability of vaccine in sufficient doses Absence of any strategic planning Monitoring supervision	Awarenes on risk & benefit of vaccination Ensure availability Properly monitor the progress towards achieving herd immunity Timely intervention on the progress
73	1. Allocation and release of required funds 2. Storage capacity and quality. 3. Knowledge of health workers in handling- overall logistics	1. Prioritization should be based on epidemiology of the disease 2. Reinventing the wheel by ignoring existing mechanism especially that used for polio	1. Poor communication 2. Uninvestigated AEFIs fuelling vaccine rejection 3. Poor training of health workers 4. Poor community engagement 5. Failure to address challenges of previous vaccine introduction	1. Political will and financial commitment 2. Training 3. Community engagement
74	Last mile distribution in view of short shelf life of the vaccines	1.Prioritization of the vulnerable population 2.vaccine accountability 3. Demand generation	1. Documentation of vaccination recipients 2. Data generation and use for action	Advocacy demand creation, training and retraining of HWs
75	Vaccines prices. Market competition. Storage/cold chain capacity. Transport	Reliable epidemiological data and surveillance. Transport and storage capacity. Inestability/insecurity of certain regions.		Surveillance system. Cold chain capacity and transport. Low access to medical care for follow up and identifying side effects/reactions
76	Lack of sufficient quantity of vaccine needed. Lack of infrastructure to store safely available vaccines Limited capacity to deploy vaccine in the final areas they are allocated.	Goegraphical limitations will be a bias in prioritizattion remote areas would be excluded Areas affected by arrmed. Conflicts will be unreacheable	Determine the real target of population totale be vaccinated as acurate data of population are missing, Convince local population totale adhere to the vaccination Determine the real age un remote areas mah also be challenging	Good senzitization and community approach tout get appropriateness of local population
77	1. availability / supply (this is a global issue) 2. accessibility (this is especially valid for LMIC) 3. uneven demand (the limiting factors at 1. & 2. result in a demand that is unevenly distributed- some countries may not have demand because they have no hope of getting the vaccines)	1. uneven demand 2. lack of authoritative coordination body that facilitates a risk assessment based on standard approach in every country (not only LMIC) 3. capacity for situational analysis and risk assessment 3.	1. supply chain 2. prioritisation of intervention compared to other urgent health needs 3. weak surveillance to guide targeted vaccination	1. creation of a real global mechanism that regulates access to vaccines for everyone based on risk (covax is not sufficient) 2. standardise risk assessment and prioritisation methods for every country 3. support evidence based approaches starting from the local level
78	o The lack of incentives in countries to support the early R&D programs at risk to develop a vaccine. o The conditions to expedite regulatory processes aligned with stringent regulatory agencies. o The anticipation of demand and financial resources needed. o The free mobilization of vaccines from countries of production to countries in more need. o The bilateral agreements from several providers …	o The public health need according to the disease incidence rate supported by evidence to seize the level of risk comparable to other countries. o The countries readiness plans to show the technical (regulatory and policy frameworks), logistical (capacity to serve different vaccines conditions) and operational (human and financial resources) conditions established by the time of prioritization se…	o The lack of a strong health system to deliver adult immunization in massive campaigns. o Logistical challenges in terms of cold chain and multimodal transportation needs to reach broader access to territories within the countries. o Understaffed in qualified Health personnel to support the vaccination campaigns roll out. o Vaccine Hesitancy and misinformation campaign damaging the uptake of vac…	o Technical support to the countries readiness plans. o Streamline of regulatory harmonization to speed up on the local regulatory approval of certified vaccines. o Funding and financing mechanisms to offer to the countries to strengthening and /or modernize their vaccination systems (medium term objective). o Countries vaccines donations (monetary / in kind). o Vaccines informative campaigns.
79	1- Governance: In many of the impacted regions by the COVID-19 pandemic, there is no clear public health/healthcare governing body. 2- Cold-Chain: Due to logistical and resources issues, many of these countries don't have the ability to receive, maintain and distribute vaccine that require a proper cold chain. 3- Human Resources: Availability of expert human resources to administer injectable vac…	1- HIS & Surveillance System: With lack of an HIS that has population health data, or even any proper demographics data, it's will be difficult to plan for an adequate prioritization that consider geography, age groups, risk groups...etc. 2- Lack of resources for prioritization: There are no efficient human/tech resources to manage the prioritization process. 3- Corruption: Corrupted regimes in s…	1- lack of Expert Human Resources 2- lack of ability to track adverse event following immunization.	1- Financial Support: To cover all immunization campaigns cost or support these countries to fill the gaps in their COVID-19-related immunization campaigns (including strengthening the surveillance system - Early Warning Alert & Response System) 2- Be creative in providing efficient training to available human resource while observing the COVID-19 restrictions to avoid contacting the virus while …
80	cold chain maintenance esp in more rural contexts, mistrust in the state/agencies involved in vaccine distribution	exclusion of socially disenfranchised groups, gender norms restricting access for women esp pregnant women, bribery and favours to skip the line		utilization of existing door-to-door health programs/workers to ensure that the vaccine reaches rural women (e.g. LHW program in Pakistan)
81	acquisition mechanisms, including availability of funding - requires well-developed national processes; storage for ULT vaccines; if "deployment" means vaccine distribution to and delivery to immunization sites, this is likely a challenge - I would use the term "delivery" as opposed to "deployment" as the latter term could be confused with "administration"	presence of a government-recognized NITAG from whom recommendations are considered	capacity to administer vaccines to eligible recipients; to provide trusted information on whether they work and are safe; capacity to collect AEFI data	Standards and greater capacity to implement all aspects of an immunization program - listed above. Greater understanding of the importance of immunization in preventing disease and its complications, as a component of a universal health system
82	1) lack of dedicated operational funding on-ground for ensuring sessions and potentially 'special locations' for C-19 vaccination (different than for routine infant vaccination sites) 2) Few LMICs have adult vaccination programs, so they need extra support for coordinating with other units/organizations that can identify, communicate with, and track these populations (and help with sites), such a…	1) The phasing in of the vaccines has challenged countries to cover each 'tier' (i.e. to ensure HWs and then co-morbidity and highest risk). Help is needed to address the politics. 2) EPI programs are often already pretty stretched in terms of staffing and financial and program resources. COVID-19 vaccination would benefit from separate, dedicated staff (linked with EPI) to help share the burden …	1) Busy staff who have to put aside other work to be able to plan, prepare, and run C-19 vaccination sessions 2) Lack of VVMs on the vaccine to be able to have more assurance that the vaccine has not been compromised in its cold chain journey. 3) Engaging communities to help build confidence, uptake and organize and management sessions.	1) Contractual health workers and volunteers (e.g. nursing students, retired medical professionals) to help at C-19 vaccination sites. 2) Donor resourcing (grants or contracts) to CSOs and iNGOs with on-ground presence to help with operational and community engagement needs and liaise directly with MOH/EPIs and priority populations 3) Varied communication platforms that people can go to for trust…
83	- Cold chain capacity - Distribution of vaccine in different storing points - HR and capacity gaps	- Identification of different priority groups -Services for marginalized and geographical hard to reach population - Gender parity	- Strategy to reach marginalized and hard to reach population - Capacity and HR gaps - Operational cost - Acceptance by community	- Gaps assessment and improvement - Comprehensive planning and budgeting - Multi sectoral involvement - Timely ensuring the operation cost - involvement of Community
84	1. Adequate financial resources to procure the quantity of required vaccines and logistics such as cold chain 2. Inadequate storage facilities as applicable to quantity and specification (national level and field) 3. Lack of of policy and plan re deployment of vaccines or microplanning did not address all the deficient areas and identify all the required resources 4. Coordinating the activities o…	1. Not including all partners, including representatives from all geopolitical areas/regions, in planning and decision making 2. All sectors of the population consider themselves as part of the first priority groups 3. Vaccines for the country not arriving in a timely manner and quantity to allow for equitably distribution according to prioritization plan 4. Transportation and logistics not alway…	1. Inadequate number of vaccination centres and also some centres not placed where the population wants them 2. Not enough (competent) human resources to manage all the vaccination centres that are required 3. Some of the spaces available/used for the centres not adequate for efficient functioning 4. Inadequate mobile and outreach activities	1. All relevant stakeholders should be a part of the development of the comprehensive prioritization plan; and if not , then there should be an awareness seminar for he stakeholders 2. Discuss with the stakeholders the challenges and arise at solutions to access the necessary resources 3. Monitor and evaluation (M&E) framework developed and implemented. 4. The lessons learned and information gath…
85	1. Availability of vaccine 2. Cost of vaccine 3. Availability of a vaccine used in HICs for the same targetted groups 4. Capacity of cold chain storage 5. Negative impact on the routine immunization programme in view of limited resources	I see to some extent less problem fo these in LMICs than in HICs as people will be more respectful of the set programmes At places and not specific of LMIC countries have by passed their NITAGs and established suboptimal mechanism for decision making Availability for the vaccines for the targeted populations Availability of local data	Limited experience of delivering vaccine to elderly populations in some countries and lack of familiarity with background rate of disease Vaccine hesitancy Critical immunization programme staff used unnecessarily for COVID surveillance activities. Use of staff unfamiliar with immunization practices	1. Capitalize on the National Technical Advisory Group on Immunization to make decisions 2. Keep the immunization personnel to do immunization and avoid saturating those in charge 3. Keerp thinking that there is a national immunization programme and link all activities covid and others. 4. Take the opportunity to mobilize the rpivate health sector and strengthen the publi private partnerships
86	Vaccine supply Vaccine distribution cost of vaccine	- The determination of priority groups - How to ensure that the priority groups understand the importance of vaccine	- good data capturing - corruption - training of healthcare workers	-Ensure good vaccine supply and management systems - ensure that storage capacity is available - Provide healthcare workers with adequate training especially in addressing vaccine safety issues -Improve on data management and surveillance capacity
87	1. Acquisition - many LMICs are accessing vaccines through the COVAX initiative at levels paling in comparison to developed countries 2. Ensuring small amounts of cash flow are available in case of adverse events - such as a truck breakdown - that can be used by subnational government agencies to prevent wastage or disruption 3. Proper electronic systems that can track distribution of the vaccine…	1. Minimizing complexity - ensuring that availability is based on clear delineations over complex formulas that have been seen in the US 2. Ensuring those without IDs can easily access and be identified, including individuals from refugee and dispersed populations that may live in crowded space but not have the necessary identification for accessing vaccines 3. Without compromising simplicity, br…	1. Demand generation - risk communication and building trust are key challenges for LMICs (and HICs evidently) 2. Human resource capacity to deliver vaccines will also constitute a challenge and high cost associated with vaccination. 3. Safety monitoring - ensuring that the trust in safety systems is built and monitored	1. Leveraging community leaders, including religious leaders, to tackle vaccine hesitancy 2. Adding cash flow contingencies at local levels 3. Focusing on clear messaging around prioritization that is planned and transparent 4. Investing in the IT infrastructure to follow vaccine supply and adminsitration
88	-to obtain sufficient amount of effective COVID-19 vaccines -to maintain efficient cold chain during storage and transport of the vaccines - efficient usage of the vaccines according to priority population and distribution to key areas with sufficient manpower and expertise to deliver the vaccines.	Prioritization of the vaccine programs maybe given to population with the highest mortality (deaths) or morbidity ( numbers infected ) or the population which can bring back economic recovery (factory workers etc) or important key government workers (cabinet members, high government officials etc)	Careful planning is required before the arrival of the vaccines such as training programs for the health care staff who will be carrying out the vaccinations (eg. midwives), doctors to handle possible vaccine reactions, staffs who will take records of the vaccination etc	It is important to plan beforehand and to recruit experienced persons to form specific committees who can address these issues to overcome the problems. The Chairman of the Main COVID-19 Vaccine Committee should be led by a high authority such as the Minister of Health with also senior leaders of other Ministry as members. The persons to be involved in the Advisory Committee are all Members from …
89	1.- The correct acquisition, with adequate budgets, number of vaccines according to the target population, and acceptance by the authority only of effective vaccines according to scientific evidence. 2.- in storage, have the adequate cold network capacity for the different types of vaccines. 3.- Have a distribution system with all the capacities to take the vaccine to all parts of the country in …	1.-That the decision of who to vaccinate is scientific and for the greatest benefit, and not for political interests. 2.- It should be considered to apply to the population in areas where there have been the highest number of cases and outbreaks in the country, which has been in large cities and from there to distribute it to other populations with less incidence of COVID. For that, you must have…	1.- Adequate system of monitors for the application of the vaccine to prevent theft 2.- Communication before and after vaccination 3.- Adequate monitoring system for adverse effects possibly related to vaccination. 4.- System for monitoring the efficacy of vaccines applied in the country.	1.- Have a multidisciplinary group to make decisions based on scientific evidence. 2.- Base all decisions in what is published in scientific journals 3.- Systems for resolving doubts to create confidence in vaccines. 4.- Have a communication channel with health workers. 5.- Invest in monitoring cases, adverse events and vaccine efficacy.
90	-Ultra cold chain temp requirements for some vaccine products -Insufficient operational/financial support to move vaccines between levels of the system -Poor supply chain management (data on end to end visibility) -Secondary packages of some vaccine products which contain too many doses -Confusion due to many vaccine products with different characteristics for use	Inadequate vaccine supplies -Inadequate vaccines and related supplies -Establishing transparent and equitable vaccination policies based on data -Following those transparent and equitable vaccination policies in practice at the vaccination site given asymmetric power relationships -Excessive focus on reducing vaccine wastage may inhibit equitable coverage of more remote and marginalized populatio…	-Confusion due to many vaccine products with different characteristics for use -Difficulty using vaccines fast enough with short expiry dates -Poor planning on sharps waste management -Lack of experience in targeting adult populations for vaccination -Following transparent and equitable vaccination policies in practice at the vaccination site given asymmetric power relationships	-Elevate the voice and experience of local public health practitioners to better inform all aspects of political and policy deliberations -Engage multiple disciplines instead of over-reliance on only epidemiologists, immunologists, virologists and academics -Engage all sectors, don't exclusively rely on the Ministry of Health -Pursue genuine community-based approaches -Re-direct some focus to ope…
91	Human resources Cold chain Vaccine hesitancy Vaccine price Vaccine effectiveness	Variants affecting larger proportion of the population Vaccine hesitancy Lack of data on prioritized groups	Follow up AEFI Severe adverse events Completing second dose	Affordable and effective vaccines One dose vaccine that is effective HRH and cold chain gaps closed Effective communication plans
92	1. supply meager - sense of being left out 2. amongst limited supply - who receives what 3. in country - likely to stay in urban centres as easier and too little vaccine 4. politics +++++	1. WHO priority is discussed but lack of data on adult populations makes this difficult 2. politics ++++++ 3. who is essential? 4. ethnic minorities shut out	1. many HCW have been pulled away for immunization for COVID care 2. limited # trained personnel 3. data collection /documentation 4. ability to detect AEFI, vaccine failures very limited	1. Support NITAGS to give advice - not be co-opted into a different poltical stream for decisions 2. +++ education /mentoring for program managers, HCW giving vaccine 3. comms plan
93	- HR and supply chain capacity - Competing priorities (multiple public health activities) - Operational funds availability	- Epi and population data reliability - Disease burden - Sustainability and affordability of interventions	- Demand and acceptance of new vaccines - HR capacity to administer different vaccines and to different age groups - Safety surveillance systems	- Demand creation, including building trust in communities by providing best services - MIC strategy to develop vaccines in those countries and build ownership in programs - Long term budgeting and financing solutions for procurement and implementation - New technologies to improve access and delivery to interventions
94	Ensure acquisition and or donations. To guarantee the installed capacity of the cold chain, with adequate equipment and with continuous maintenance. Distribute vaccines in accordance with regulations to maintain the conservation and maintenance of vaccines so that they reach all locations, including areas of difficult access, with the necessary quality. Use the existing resources in the country, …	Political interest, corruption, incorrect prioritization benefiting what is not a priority, education (education), religion, press, fake news.	Existence, adequacy, and quality of refrigeration equipment. Inputs necessary to guarantee the quality of the product during the distribution of the cold chain plants to the local level. Training of immunization staff, from operational staff (cold chain), transport staff, airports, and vaccinations.	First consider the epidemiological situation, prioritizing areas that may put the rest of the country at risk. Vaccinating a large number of the population in areas in an emergency situation, or who may have mutations in the COVID-19 virus. Give priority to the poorest areas, where public health conditions are precarious. Prioritize the vaccination of health professionals, teachers to ensure the …
95	1. Less allocation from the manufactures/facilities to LMICs 2. Location of the vaccine manufactures 3. Geo political factors 4. Vaccine and operational cost 5. Over burden health system	1. Availability of vaccines on time 2. Changing of disease epidemiology such as age specific attract rate, case fatality rate etc. 3. Compromise the equity because of Huge demand of vaccine 4. Service delivery in hard to reach area and marginalized population 5. Effective communicate on the prioritization	1. Adequate funding for the service delivery 2. Adequate human resource 3. Uninterrupted supply of vaccine and logistics 4. Proper maintenance of cold chain at all the stage 5. Recording and reporting	1. Longtime service delivery plan without over burdening the existing health system 2. Ensure adequate vaccine, logistics and cold chain equipment supply 3. Time to time review the country prioritization and strictly follow the approved plan 4. Strong political commitment, appropriate coordination and leadership 5. Equity focus service delivery strategy
96	1. National preparedness plans should be developed by consensus between governments, vaccine donors and implementing partners, in order to assess the national capacity to handle specific Covid vaccine types, and identify distribution resource gaps. Where necessary, all additional resources should be secured in advance of vaccine delivery. 2. A comprehensive and realistic operational assessment of…	1. To sharply cut mortality, all cadres of staff of hospitals, health facilities, clinics, labs and elderly care and assisted living facilities should be Covid vaccinated first priority, followed immediately by all adults >/= 60 years of age. 2. The next priority will depend on the national population profile, Covid epidemiology, internal logistics and other resource capacity issues specific to e…	1. Transparency, fairness and clear instructions communicated to the public are essential to ensure public trust. 2. Government officials should advocate publicly and legislate for an orderly, non-politicized distribution system, with extra incentives to reach hard-to-reach communities and vaccine hesitants. 3. Where feasible, a well-designed appointment system, with cellphone reminders, administ…	1. Vaccine donors should adhere to the preparedness assessments to avoid offering Covid vaccines which are not programmatically suitable for certain countries. 2. Countries should be encouraged and assisted to work with media outlets and social media platforms to find mutually acceptable ways to block public health misinformation, without infringing free speech. 3. Other approaches are implied in…
